# Supplementary material for: Floral Traits and Breeding Systems in Sincoraea (Bromeliaceae), an Endemic Genus of Brazilian Rupestrian Grasslands
Source: Plants (Basel). 2026 Jul 16;15(14):2184. doi: 10.3390/plants15142184 (PMC13414785; doi:10.3390/plants15142184)
Supplement: Supplementary file 1 [file plants-15-02184-s001.zip]

Archive with 2 entries (2 files):
- File_S1_Pollen_Stigma_and_Breeding_system.pdf
- File_S2_Sampling_FloralVisitors.pdf
